# Supplementary material for: The Use of Cefiderocol as Salvage Therapy in an Infant Receiving ECMO and Continuous Renal Replacement Therapy
Source: Antibiotics (Basel). 2023 Dec 30;13(1):37. doi: 10.3390/antibiotics13010037 (PMC10812431; doi:10.3390/antibiotics13010037)
Supplement: Supplementary file 1 [file antibiotics-13-00037-s001.zip]

Archive with 1 entries (1 files):
- antibiotics-2757017-supplementary.pdf
